# Supplementary material for: A small-molecule/cytokine combination enhances hematopoietic stem cell proliferation via inhibition of cell differentiation
Source: Stem Cell Res Ther. 2017 Jul 18;8:169. doi: 10.1186/s13287-017-0625-z (PMC5516306; doi:10.1186/s13287-017-0625-z)
Supplement: Supplementary file 1 — Various small-molecule concentrations and group distribution. The detailed concentration of single small-molecule screening for their individual effect on PB-CD34+ cell expansion. (xls 10.4 kb) (XLSX 10 kb) [file 13287_2017_625_MOESM1_ESM.xlsx]

## Sheet: Sheet1
	Table S1 Various small-molecule concentrations and group distribution
	Compounds group					Vehicle Control		Negative Control
	Cytokines	Small-molecule	Concentration			Cytokines	Vehicle
	TPO+SCF+Flt3-L	SR1	0.2 μM	1 μM	5 μM	TPO+SCF+Flt3-L	DMSO	TPO+SCF+Flt3-L
		SCR
		C633
		C433	0.5 μM	1 μM	2 μM
		VPA	0.2 mM	1 mM	5 mM		N/A
	N/A: not added
	All the small molecules, except for VPA, were dissolved in DMSO.
