# Supplementary material for: A small-molecule/cytokine combination enhances hematopoietic stem cell proliferation via inhibition of cell differentiation
Source: Stem Cell Res Ther. 2017 Jul 18;8:169. doi: 10.1186/s13287-017-0625-z (PMC5516306; doi:10.1186/s13287-017-0625-z)
Supplement: Supplementary file 3 — Cytokine combination selection. The detailed composition of different cytokine combinations. (xls 10.1 kb) (XLSX 10 kb) [file 13287_2017_625_MOESM3_ESM.xlsx]

## Sheet: Sheet1
	Table S3 Cytokine combination selection
	Cocktail					Vehicle control
	Small molecules		Cytokines			Vehicle	Cytokines
	SR1+VPA+C433		TPO+SCF+Flt3-L			DMSO	TPO+SCF+Flt3-L
			TPO+SCF+Flt3-L+IL-6				TPO+SCF+Flt3-L+IL-6
			TPO+SCF+Flt3-L+IL-3				TPO+SCF+Flt3-L+IL-3
			TPO+SCF+Flt3-L+IL-6+IL-3				TPO+SCF+Flt3-L+IL-6+IL-3
	Cells were cultured in a 24-well plate at a density of 8 × 104/mL, with three small molecules at their optimal concentrations and different cytokines; each group was tested in duplicate, and the experiment was repeated three times. Cells were cultured for 7 days.
