# Supplementary material for: A small-molecule/cytokine combination enhances hematopoietic stem cell proliferation via inhibition of cell differentiation
Source: Stem Cell Res Ther. 2017 Jul 18;8:169. doi: 10.1186/s13287-017-0625-z (PMC5516306; doi:10.1186/s13287-017-0625-z)
Supplement: Supplementary file 4 — Primer sequences for RT-PCR and qPCR. The detailed primers used for the detection of HSC specific gene expression and signaling pathway key and target gene expression. (xls 11.5 kb) (XLSX 11 kb) [file 13287_2017_625_MOESM4_ESM.xlsx]

## Sheet: Sheet1
	Table S4 Primer sequences for RT-PCR and qPCR
	Gene	Forward primer sequence (5'-3')			Reverse primer sequence (5'-3')
	CD34	GGAAGGATGCTGGTCCG			CTGGGGTAGCAGTACCGTTG
	CD90	CGCTCTCCTGCTAACAGTCTT			CAGGCTGAACTCGTACTGGA
	CD133	CCATTGGCATTCTCTTTGAA			TTTGGATTCATATGCCTTCTGT
	CD117	TGGGATTTTCTCTGCGTTCT			TGATTTTCCTGGATGGATGG
	ALDH1	AATGGCATGATTCAGTGAGTGGC			GAGGAGTTTGCTCTGCTGGTTTG
	Bmi1	CTTTCATTGTCTTTTCCGCC			TCCACAAAGCACACACATCA
	HoxB 4	CCTGGATGCGCAAAGTTCA			AATTCCTTCTCCAGCTCCAAGA
	GATA-2	CACAAGATGAATGGGCAGAA			ACAATTTGCACAACAGGTGC
	Runx1	CGATGGCTTCAGACAGCATA			GGCATCGTGGACGTCTCTA
	CXCR4	CAGCAGGTAGCAAAGTGACG			CCCATTTCCTCGGTGTAGTT
	β-actin	GCACAGAGCCTCGCCTT			GTTGTCGACGACGAGCG
	Notch1	CCGCAGTTGTGCTCCTGAA			ACCTTGGCGGTCTCGTAGCT
	HES1	CCAGCCAGTGTCAACACGA			AATGCCGGGAGCTATCTTTCT
	HES5	TTCTCAGAGAATGTGTGTGCAGAGT			GGTCAGACACTTGGCAGAAGATG
	HEY1	CTGCAGATGACCGTGGATCA			CAACTTCTGCCAGGCATTCC
	β-catenin	GCTTGTTCGTGCACATCAGGA			TGTGAACATCCCGAGCTAGGA
	Axin2	CTGGTGGCTGGTGCAAAGAC			CGAGTGTGAGGTCCACGGAA
	LEF1	GCCAGACAAGCACAAACCTCT			TGGCATCATTATGTACCCGG
	PPAR D	GAGGGGTGCAAGGGCTTCTT			CACTTGTTGCGGTTCTTCTTCTG
	FZD2	GTCCTCAAGGTGCCATCCTATC			GCGTCCCTCCTGTGAGAAGAA
	CCND1	CCGAGAAGCTGTGCATCTACAC			AGGTTCCACTTGAGCTTGTTCAC
	CD44	CCAACTCTAATGTCAATCGTTC			GCCAAGATGATCAGCCATTCTG
	c-Myc	TATTCTGCCCATTTGGGGACA			TTGGTGAAGCTAACGTTGAGG
	HPRT1	GACACTGGCAAAACAATGCAGAC			TGGCTTATATCCAACACTTCGTGG
